# Supplementary material for: Adult zebrafish Langerhans cells arise from hematopoietic stem/progenitor cells
Source: eLife. 2018 Jun 15;7:e36131. doi: 10.7554/eLife.36131 (PMC6017808; doi:10.7554/eLife.36131)
Supplement: Figure 1—source data 1. [file elife-36131-fig1-data1.xlsx]

## Sheet: Sheet1
Figure 1-B
skin	4 dpf						3-4 month adult
	RBI	VDA	PBI	negative control			RBI	VDA	PBI	negative control
	0.5	0.0714286	0	0.0645161			0.0743494	0.760171	0	0.00249688
	0.583333	0	0	0			0.0119403	0.834483	0.0347826	0
	0.454545	0.111111	0	0.0526316			0.026087	0.828571	0.114504	0
	0.166667	0.0769231	0	0			0	0.884393	0.103865	0
	0.833333	0	0	0			0	0.784689	0.0535714	0
	0.636364	0	0	0						0.00165017
	0.75	0.0909091	0
	0.555556		0.0666667
	0.615385		0
	0.571429		0
	0.5
	0.428571
	0.266667
