# Supplementary material for: Adult zebrafish Langerhans cells arise from hematopoietic stem/progenitor cells
Source: eLife. 2018 Jun 15;7:e36131. doi: 10.7554/eLife.36131 (PMC6017808; doi:10.7554/eLife.36131)
Supplement: Figure 1—figure supplement 1—source data 1. [file elife-36131-fig1-figsupp1-data1.xlsx]

## Sheet: Sheet1
Figure 1-figure supplement 1-H
	4d			6d			8d			10d			12d
	RBI	VDA	PBI	RBI	VDA	PBI	RBI	VDA	PBI	RBI	VDA	PBI	RBI	VDA	PBI
	0.8	0	0	0.545455	0.407407	0.047619	0.230769	0.384615	0.264368	0.166667	0.513274	0.235294	0.0566038	0.560976	0.25
	1	0.111111	0	0.8	0.166667	0.047619	0.254237	0.448276	0.015625	0.116505	0.5	0.0338983	0.0827068	0.584615	0.06
	0.666667	0.0769231	0	0.405405	0.3	0.15	0.236111	0.410256	0.109091	0.166667	0.272727	0.138298	0.129412	0.466667	0.191176
	0.4	0	0	0.3125	0	0	0.119048	0.311111	0.202532	0.116279	0.336449	0.177083	0.0824742	0.565217	0.127273
	0.3	0	0	0.181818	0.26087	0.142857	0.178571	0.307692	0.157143	0.0612245		0.165217	0.0113636		0.188889
	0.8			0.5			0.301205			0.138298			0.0384615
