# Supplementary material for: Adult zebrafish Langerhans cells arise from hematopoietic stem/progenitor cells
Source: eLife. 2018 Jun 15;7:e36131. doi: 10.7554/eLife.36131 (PMC6017808; doi:10.7554/eLife.36131)
Supplement: Figure 2—source data 1. [file elife-36131-fig2-data1.xlsx]

## Sheet: Sheet1
Figure 2-B
	mut	sib
	8.64849	59.2005
	9.25364	47.3697
	3.86433	25.6606
	4.6969	57.4317
	5.41679	79.1795
	10.0143
Figure 2-D
	mut	sib
	39.3981	48.0825
	25.0033	96.344
	18.8736	39.7121
	13.9139	18.8805
	8.71432	35.8744
	7.89302	30.847
	7.21305	20.7851
	5.81751	28.5576
	9.82736	47.9562
	15.8031	48.001
		29.8215
