# Supplementary material for: Adult zebrafish Langerhans cells arise from hematopoietic stem/progenitor cells
Source: eLife. 2018 Jun 15;7:e36131. doi: 10.7554/eLife.36131 (PMC6017808; doi:10.7554/eLife.36131)
Supplement: Figure 2—figure supplement 1—source data 1. [file elife-36131-fig2-figsupp1-data1.xlsx]

## Sheet: Sheet1
Figure 2-figure supplement 1-A
	mut	sib
	6	6.1
	6	6.1
	5.7	5.6
	5	5.1
	5.3	5.3
	5.1
Figure 2-figure supplement 1-B
	mut	sibling
	6	6
	5.9	5.9
	5.2	5
	5	5.2
	5.2	5.5
	5.2	5.2
	5.8	5
	6	5.1
	5.3	5.1
	5	5
		5
Figure 2-figure supplement 1-C
	sibling	mut
	3.78103	5.15242
	16.5056	6.93666
	5.30149	10.3499
	23.3955	18.0488
	7.28113	6.95107
	6.11465	14.4193
Figure 2-figure supplement 1-D
	mut	sib
	6.65523	0.729829
	1.87342	4.07746
	1.90002	3.34593
	2.5652	6.84073
	7.88141	5.83317
	1.84919
Figure 2-figure supplement 1-E
	mut	sib
	57.2963	169.379
	40.8249	160.286
	55.7567	123.171
	78.5054	209.874
	54.845	203.299
	58.7507
Figure 2-figure supplement 1-F
	mut	sib
	112.566	139.668
	101.077	251.795
	67.1901	192.987
	80.3916	131.437
	81.3336	120.211
	40.7806	156.163
	31.7374	48.1339
	21.3309	72.692
	75.811	139.872
	51.7191	100.116
		113.322
