# Supplementary material for: Adult zebrafish Langerhans cells arise from hematopoietic stem/progenitor cells
Source: eLife. 2018 Jun 15;7:e36131. doi: 10.7554/eLife.36131 (PMC6017808; doi:10.7554/eLife.36131)
Supplement: Figure 3—source data 1. [file elife-36131-fig3-data1.xlsx]

## Sheet: Sheet1
Figure 3-C
	HSC Group	non-HSC Group
	0.348914	0
	0.163551	0
	0.147182	0.056051
	0.326	0.0678788
	0.465329	0.094162
	0.214824
	0.354545
	0.20114
Figure 3-E
	HSC Group	non-HSC Group
	0.180529	0
	0.145161	0.003
	0.219304	0.00886767
	0.0717162	0.0029703
	0.29	0.00747508
	0.342
	0.206
	0.224
Figure 3-G
		position 1	position 2	position 3	position 4
	batch 1	0.875	1	0.7	0.111111
	batch 2	0.545455	0.636364	0.583333	0.25
	batch 3	0.6875	0.5	0.333333	0.294118
