# Supplementary material for: Adult zebrafish Langerhans cells arise from hematopoietic stem/progenitor cells
Source: eLife. 2018 Jun 15;7:e36131. doi: 10.7554/eLife.36131 (PMC6017808; doi:10.7554/eLife.36131)
Supplement: Figure 4—source data 1. [file elife-36131-fig4-data1.xlsx]

## Sheet: Sheet1
Figure 4-D
	CIRCULATION
	I-A	I-B	II-A	II-B	control
	0.089337	0.00023	0.051019	0	0.00011
	0.067568	0.000478	0.135593	0	0.000165
	0.037464	0.000188	0.05542	0.000697	0.000458
	0.232462	0	0.025846	0	0
	0.075977	0	0.218657	0	0
	0.124864	0	0.095447	0	0.00053
Figure 4-E
	Skin
	I-A	I-B	II-A	II-B	control
	0.180233	0	0.355422	0	0
	0.271889	0.004831	0.167832	0	0
	0.156593	0	0.116935	0	0
	0.107407	0	0.112745	0	0
	0.213018	0	0.159574	0	0
