# Supplementary material for: Adult zebrafish Langerhans cells arise from hematopoietic stem/progenitor cells
Source: eLife. 2018 Jun 15;7:e36131. doi: 10.7554/eLife.36131 (PMC6017808; doi:10.7554/eLife.36131)
Supplement: Figure 5—source data 1. [file elife-36131-fig5-data1.xlsx]

## Sheet: Sheet1
Figure 5-E
	BRAIN
	I-A	I-B	II-A	II-B	control
	0.154167	0	0.221918	0	0
	0.120388	0	0.114911	0	0
	0.184066	0	0.13125	0	0
	0.104	0	0.090909	0	0
Figure 5-F
	LIVER
	I-A	I-B	II-A	II-B	control
	0.142857	0	0.264151	0	0
	0.123894	0	0.086705	0	0
	0.165217	0	0.290123	0.02	0
	0.210191	0	0.148607	0	0
Figure 5-G
	HEART
	I-A	I-B	II-A	II-B	control
	0.336918	0	0.157447	0.004936	0
	0.094862	0	0.358566	0	0
	0.16	0	0.178832	0	0
Figure 5-H
	GUT
	I-A	I-B	II-A	II-B	control
	0.178988	0	0.134387	0	0
	0.084192	0	0.337719	0	0
	0.182432	0	0.155425	0	0
