# Supplementary material for: Adult zebrafish Langerhans cells arise from hematopoietic stem/progenitor cells
Source: eLife. 2018 Jun 15;7:e36131. doi: 10.7554/eLife.36131 (PMC6017808; doi:10.7554/eLife.36131)
Supplement: Figure 5—figure supplement 1—source data 1. [file elife-36131-fig5-figsupp1-data1.xlsx]

## Sheet: Sheet1
Figure 5-figure supplement 1-D
	RBI				VDA				PBI
	liver	gut	heart		liver	gut	heart		liver	gut	heart
	0.025641	0.0388889	0.0517241		0.788618	0.884615	0.8		0	0.0096463	0
	0	0.0222222	0.00917431		0.875	0.798387	0.776744		0	0.00862069	0
	0	0.111111	0.102041		0.729412	0.669291	0.730769		0	0	0
	0	0.081761	0		0.894118	0.772947	0.804		0.0617284	0.0819113	0.107438
	0	0	0		0.709677	0.816667	0.633929		0	0	0
Figure 5-figure supplement 1-E
	brain			liver			gut			heart
	HSC Group	non-HSC Group		HSC Group	non-HSC Group		HSC Group	non-HSC Group		HSC Group	non-HSC Group
	0.233716	0		0.202532	0		0.160656	0		0.172414	0
	0.11194	0		0.0869565	0		0.0660377	0		0.130435	0
	0.240816	0		0.166667	0		0.0989583	0		0.291304	0
	0.116466			0.0970464			0.15847			0.11039
