# Supplementary material for: Adult zebrafish Langerhans cells arise from hematopoietic stem/progenitor cells
Source: eLife. 2018 Jun 15;7:e36131. doi: 10.7554/eLife.36131 (PMC6017808; doi:10.7554/eLife.36131)
Supplement: Figure 6—source data 1. [file elife-36131-fig6-data1.xlsx]

## Sheet: Sheet1
Figure 6-C
	Brain	Skin	liver	gut	heart	circulation
	1	1	1	0.872894	1	0.951613
	0.891	0.773	0.918919	0.577554	0.855422	0.802168
	0.988	0.943	1	0.938931	1	0.901695
	0.986	0.808562	1	0.872054	0.890244	0.915579
	0.741	0.786	0.771341	0.456	0.79845	0.495475
	0.949	1	1	1	0.907285	0.953611
	0.879	0.676	0.841584	0.499127	1	0.719382
	0.989	1	0.95756	0.805825		0.990909
Figure 6-D
	Brain	Skin	liver	gut	heart	circulation
	0.523	0	0	0	0	0
	0.914	0.0451613	0.504098	0.267157	0.124153	0.143302
	0.297	0	0	0	0	0
	0.36	0	0	0	0	0.000681663
	0.464	0	0	0	0	0
	0.513	0.069	0.0634391	0	0.0509554	0
	0.598	0.307692	0.301563	0.0241935	0.238961	0.00336134
	0.312	0	0	0	0	0
	0.968	0.0597686	0.524648	0.332031	0.666667	0.0961776
	0.308	0	0	0	0	0
	0.313	0	0	0	0	0
	0.799	0.0659472	0.207048	0.135802	0.135076	0.00814901
	0.586	0.179978	0.0308642	0	0.160819	0.00135777
	0.388	0	0	0	0.318681	0.00131234
	0.684	0.230449	0.833333	0.0553846		0.0245399
	0.01	0.106877
